# Supplementary material for: Cardiac vagal activity is associated with gut-microbiome patterns in women—An exploratory pilot study
Source: Dialogues Clin Neurosci. 2022 Oct 11;24(1):1–9. doi: 10.1080/19585969.2022.2128697 (PMC9559470; doi:10.1080/19585969.2022.2128697)
Supplement: Supplemental Material [file TDCN_A_2128697_SM9535.xlsx]

## Sheet: Results
Supplementary Table 2- Differentially abundant features in LEfSe (Linear discriminant analysis Effect Size) analysis between enterotype 1 and enterotype 2 with abundances in the %-range
Consensus Lineage	LDA	P-Value
k__Bacteria_p__Firmicutes_c__Clostridia_o__Clostridiales_f__Lachnospiraceae_g__Coprococcus	3,528	0.000315686
k__Bacteria_p__Firmicutes_c__Clostridia_o__Clostridiales_f__Lachnospiraceae_g__Dorea	3,319	0.00371177
k__Bacteria_p__Bacteroidetes_c__Bacteroidia_o__Bacteroidales_f__Bacteroidaceae_g__Bacteroides	4,527	0.00953031
k__Bacteria_p__Firmicutes_c__Clostridia_o__Clostridiales	4,09	0.0439998
k__Bacteria_p__Firmicutes_c__Clostridia_o__Clostridiales_f__Lachnospiraceae_g___Ruminococcus	3,563	0.00165374
k__Bacteria_p__Firmicutes_c__Clostridia_o__Clostridiales_f__Veillonellaceae_g__Dialister	3,601	0.0134251
k__Bacteria_p__Bacteroidetes_c__Bacteroidia_o__Bacteroidales_f__Rikenellaceae	3,413	0.00713136
k__Bacteria_p__Bacteroidetes_c__Bacteroidia_o__Bacteroidales_f___Barnesiellaceae	3,509	0.0322982
k__Bacteria_p__Firmicutes_c__Clostridia_o__Clostridiales_f__Ruminococcaceae	3,994	0.00645371
k__Bacteria_p__Proteobacteria_c__Alphaproteobacteria_o__RF32	3,436	0.0128918
k__Bacteria_p__Bacteroidetes_c__Bacteroidia_o__Bacteroidales_f___Odoribacteraceae__g__Odoribacter	3,263	0.0304828
k__Bacteria_p__Firmicutes_c__Erysipelotrichi_o__Erysipelotrichales_f__Erysipelotrichaceae_g___Eubacterium	3,471	0.0316081
k__Bacteria_p__Firmicutes_c__Erysipelotrichi_o__Erysipelotrichales_f__Erysipelotrichaceae	3,476	0.0173527
k__Bacteria_p__Firmicutes_c__Clostridia_o__Clostridiales_f__Lachnospiraceae_g__Blautia	3,692	0.0310214
k__Bacteria_p__Bacteroidetes_c__Bacteroidia_o__Bacteroidales_f___Odoribacteraceae__g__Butyricimonas	3,118	0.0307433
k__Archaea_p__Euryarchaeota_c__Methanobacteria_o__Methanobacteriales_f__Methanobacteriaceae_g__Methanobrevibacter	3,386	0.0108689
k__Bacteria_p__Verrucomicrobia_c__Verrucomicrobiae_o__Verrucomicrobiales_f__Verrucomicrobiaceae_g__Akkermansia	3,531	0.000782721
k__Bacteria_p__Actinobacteria_c__Coriobacteriia_o__Coriobacteriales_f__Coriobacteriaceae	3,170	0.000146502
